# Supplementary material for: Colored Shade Nets Can Relieve Abnormal Fruit Softening and Premature Leaf Senescence of “Jumeigui” Grapes during Ripening under Greenhouse Conditions
Source: Plants (Basel). 2022 May 1;11(9):1227. doi: 10.3390/plants11091227 (PMC9102565; doi:10.3390/plants11091227)
Supplement: Supplementary file 1 [file plants-11-01227-s001.zip]

Archive with 1 entries (1 files):
- plants-1674270-supplementary.pdf
